# Supplementary material for: An Exploratory Study of Refining TNM-8 M1 Categories and Prognostic Subgroups Using Plasma EBV DNA for Previously Untreated De Novo Metastatic Nasopharyngeal Carcinoma
Source: Cancers (Basel). 2022 Apr 11;14(8):1923. doi: 10.3390/cancers14081923 (PMC9031957; doi:10.3390/cancers14081923)
Supplement: Supplementary file 1 [file cancers-14-01923-s001.zip]

Archive with 1 entries (1 files):
- cancers-1641661-supplementary.pdf
